# Supplementary material for: Comprehensive next-generation sequencing reveals low-grade fibromyxoid sarcoma of the vulva missed by morphological diagnosis: a case report
Source: Front Med (Lausanne). 2024 Jan 16;10:1343407. doi: 10.3389/fmed.2023.1343407 (PMC10824949; doi:10.3389/fmed.2023.1343407)
Supplement: Supplementary file 3 [file Table_1.xlsx]

## Sheet: Sheet1
Supplementary Table 1
All the somatic mutations analyzed by NGS
Type	Gene	Gene.ID	AAChange	Chr.start	Chr.end	Ref	Alt	Hom.Het	ExonicFunc	AF	targetlevel	FilterCondition	DP(ref:alt)	NormalID	NormalAF	NormalDP(ref:alt)	Hotspot	Gs_Class	Gs_ACMG	InterVar_Class	SIFT.score	SIFT.pred	PolyPhen.score	PolyPhen.pred	CADD_phred	GERP++_RS	OMIM_Link	InterVar_ACMG	Chr.start_rule3	Chr.end_rule3	VCFKEY	HGVS3aa	HGVSg	PVS1_criterion	Score	PP3BP4	BrkpFusion	BrkptType	TumorReferenceCount	TumorSplitReferenceCount	TumorVariantCount	TumorSplitVariantCount	Cosmic_Fusion_Counts
SV	FUS	FUS:NM_004960.3|CREB3L2:NM_194071.4	FUS:exon6~CREB3L2:exon5	16:31196946	7:137593106	.	.	.	.	0.4331	Level3	.	.	.	.	.	.	.	.	.	.	.	.	.	.	.	.	.	.	.	.	.	.	.	.	.	FUS:intron6~CREB3L2:exon5	PRECISE	266	415	145	317	98
Mutant	DOT1L	DOT1L:NM_032482.3:exon27	c.4144G>A(p.E1382K)	19:2226664	19:2226664	G	A	het	missense_variant	0.0122	.	F	411(406:5)	BT22AG0704-B1BAS11RNF1-L000	0	320(320:0)	NHS	class3	PM2;BP4	Uncertain significance	0	D	0.369	B	23.4	4.13	.	PM2	19:2226664	19;2226664;2226664;G;A;DOT1L;SNV;NM_032482.3;c.4144G>A;p.Glu1382Lys;1.22;Missense_substitution;27/28;.	19,2226664,G,A	c.4144G>A(p.Glu1382Lys)	19:g.2226664G>A	IC5	bayes-score=0.188	PolyPhen;CADD;GERP++;LRT;MutationTaster	.	.	.	.	.	.	.
Mutant	NRG1	NRG1:NM_013956.5:exon2	c.131G>T(p.S44I)	8:32453376	8:32453376	G	T	het	missense_variant	0.0113	.	F	441(436:5)	BT22AG0704-B1BAS11RNF1-L000	0	95(95:0)	NHS	class3	PM2;PP3	Uncertain significance	0.02	D	0.204	B	27.1	3.48	https://www.omim.org/entry/603013	PM1; PM2	8:32453376	8;32453376;32453376;G;T;NRG1;SNV;NM_013956.5;c.131G>T;p.Ser44Ile;1.13;Missense_substitution;2/13;.	8,32453376,G,T	c.131G>T(p.Ser44Ile)	8:g.32453376G>T	IC5	bayes-score=0.5	PolyPhen;SIFT;CADD;GERP++;LRT	.	.	.	.	.	.	.
